# Supplementary material for: Hypercholesterolemia Diagnosis, Treatment Patterns, and 12-Month Target Achievement in Clinical Practice in Germany in Patients with Familial Hypercholesterolemia
Source: J Clin Med. 2022 Jun 30;11(13):3810. doi: 10.3390/jcm11133810 (PMC9267207; doi:10.3390/jcm11133810)
Supplement: Supplementary file 1 [file jcm-11-03810-s001.zip]

Archive with 1 entries (1 files):
- jcm-1776140-supplementary.pdf
